# Supplementary material for: Metavirome Insights into the Diversity and Potential Pathogenic Infection of Chlamys farreri in the Coastal Seas of the Republic of Korea
Source: Pathogens. 2024 Oct 27;13(11):935. doi: 10.3390/pathogens13110935 (PMC11597635; doi:10.3390/pathogens13110935)
Supplement: Supplementary file 1 [file pathogens-13-00935-s001.zip]

Archive with 1 entries (1 files):
- pathogens-3269881-supplementary.xlsx
