# Supplementary material for: Metavirome Insights into the Diversity and Potential Pathogenic Infection of Chlamys farreri in the Coastal Seas of the Republic of Korea
Source: Pathogens. 2024 Oct 27;13(11):935. doi: 10.3390/pathogens13110935 (PMC11597635; doi:10.3390/pathogens13110935)
Supplement: Supplementary file 1 [file pathogens-13-00935-s001.zip › pathogens-3269881-supplementary.xlsx]

## Sheet: Table. S1
Table. S1. Size meausrment of Chlamys farreri (Width, Height and Weight)
Month	Width	Height	Weight
Jan	3.3 ± 0.5 (2.50 – 4.50)	3.7 ± 0.56 (3.00 – 5.00)	7.0 ± 2.9 (2.63 – 15.81)
May	4.3 ± 0.47 (3.60 – 5.20)	4.9 ± 0.41 (4.20 – 5.60)	10.6 ± 3.22 (3.6 – 15.70)
Jun	4.6 ± 0.26 (4.30 – 5.00)	5.1 ± 0.24 (4.90 – 5.50)	12.5 ± 1.90 (10.30 – 15.30)
Jul	4.7 ± 0.35 (4.20 – 5.60)	5.2 ± 0.34 (4.70 – 6.2)	12.6 ± 2.27 (9.20 – 17.17)
Aug	4.8 ± 0.32 (4.24 – 5.40)	5.3 ± 0.34 (4.71 – 6.08)	13.7 ± 2.15 (9.60 – 17.1)

## Sheet: Table. S2
Table. S2. Summary of metavirome data (the total bases, reads, GC (%), Q20 (%) and Q30 (%), contigs)
	Month	Sample	Total Bases	Read Count	GC (%)	AT (%)	Q20 (%)	Q30 (%)	Contigs
Chlamys farreri	May	201805TY-SC-1-V	2344781054	23215654	39.27	60.73	97.59	95.83	298
		201805TY-SC-2-V	1737763580	17205580	37.02	62.98	97.19	95.31	245
	Jun	201806TY-SC-1-V	2196757070	21750070	39.14	60.86	97.5	95.63	264
		201806TY-SC-2-V	2582972788	25573988	38.62	61.38	97.91	96.33	340
		201806TY-SC-3-V	2264963582	22425382	39.72	60.28	98.03	96.51	307
	Jul	201807TY-SC-1-V	2224540554	22025154	37.76	62.25	97.78	96.14	283
		201807TY-SC-2-V	2041025776	20208176	38.22	61.78	97.75	96.06	338
		201807TY-SC-3-V	1954747132	19353932	42.95	57.05	97.88	96.25	344
	Aug	201808TY-SC-1-V	3035597016	30055416	39.01	60.99	97.77	96.08	392
		201808TY-SC-2-V	3137113126	31060526	38.18	61.82	98.01	96.47	362
		201808TY-SC-3-V	4294616758	42520958	38.68	61.32	98.14	96.65	344
Seawater	May	201805TY-SW-1-V	2893318114	28646714	43.7	56.3	97.24	95.28	1510
		201805TY-SW-2-V	1868250934	18497534	43.05	56.95	97.06	95.05	1316
	Jun	201806TY-SW-1-V	1991119858	19714058	41.8	58.2	97.6	95.8	874
		201806TY-SW-2-V	1854598966	18362366	40.35	59.65	97.24	95.25	729
	Jul	201807TY-SW-1-V	1933374320	19142320	43.54	56.46	97.92	96.31	1239
		201807TY-SW-2-V	1991682024	19719624	43.7	56.3	96.58	94.13	976
	Aug	201808TY-SW-1-V	1583034004	15673604	42.77	57.23	97.26	95.33	293
		201808TY-SW-2-V	1648687236	16323636	41.5	58.5	97.38	95.56	158
	Sep	201809TY-SW-1-V	3966105572	39268372	40.66	59.34	96.65	94.32	1167
		201809TY-SW-2-V	3394172064	33605664	41.65	58.35	97.05	94.93	962
	Oct	201810TY-SW-1-V	2021072418	20010618	43.79	56.21	97.34	95.28	738
		201810TY-SW-2-V	2014243606	19943006	43.35	56.65	97.25	95.15	715
	Nov	201811TY-SW-1-V	3143254532	31121332	42.31	57.69	96.821	94.651	3182
		201811TY-SW-2-V	2634635096	26085496	43.023	56.977	96.987	94.873	2750
		201811TY-SW-3-V	2591201258	25655458	42.719	57.281	97.396	95.549	2531
	Dec	201812TY-SW-1-V	1062138826	10516226	42.34	57.66	96.637	94.048	1080
		201812TY-SW-2-V	1578239736	15626136	41.632	58.368	96.083	93.233	1759
		201812TY-SW-3-V	1275155098	12625298	42.568	57.432	96.276	93.55	1256
** The experiment was based on triples, but several samples were excluded during the ex-perimental and data analysis process, resulting in a trial conducted with duplication.

## Sheet: Table. S3
Table S3. Presented lists of herpesviruses and their relative abundance (%) found in Chlamys farreri and seawater, along with species identification information (Average Contigs and Average Similarity)																						'-'' indicates no value.
Chlamys farreri										Seawater
Family	Species	May	Jun	Jul	Aug	Average Contig	Average Similarity			Family	Species	May	Jun	Jul	Aug	Sep	Oct	Nov	Dec	Average Contig	Average Similarity
Alloherpesviridae	Anguillid herpesvirus 1	-	0.31	0.14	-	2944	100			Alloherpesviridae	Cyprinid herpesvirus 1	-	-	-	-	-	-	0.02	-	1926	100
	Cyprinid herpesvirus 1	0.27	-	-	-	2831	100				Cyprinid herpesvirus 2	-	-	-	-	-	-	0.04	0.05	3681	100
	Cyprinid herpesvirus 2	-	0.15	0.14	0.13	3523	100				Ictalurid herpesvirus 2	-	0.06	-	-	-	-	-	-	3878	100
	Cyprinid herpesvirus 3	-	0.15	0.43	0.25	2165	96.15			Orthoherpesviridae	Ateline gammaherpesvirus 3	-	-	0.05	-	-	-	-	-	10828	100
Malacoherpesviridae	Abalone herpesvirus Victoria/AUS/2009	0.27	-	-	-	1661	100				Beluga whale alphaherpesvirus 1	-	0.06	-	-	-	-	-	-	1359	100
	Ostreid herpesvirus 1	-	-	0.14	-	3791	100				Bovine alphaherpesvirus 5	0.04	-	-	-	-	-	-	-	3283	100
Orthoherpesviridae	Alcelaphine gammaherpesvirus 1	-	-	0.14	-	4697	96.15				Equid gammaherpesvirus 2	-	0.06	-	-	-	-	0.02	0.02	3931	97.58
	Alcelaphine gammaherpesvirus 2	-	-	0.14	-	3587	92.59				Human alphaherpesvirus 1	-	-	-	-	-	-	0.01	0.02	1816	100
	Anatid alphaherpesvirus 1	0.27	0.46	0.29	0.38	4582	92.86				Human gammaherpesvirus 8	-	-	-	-	0.05	-	-	-	3408	100
	Aotine betaherpesvirus 1	-	-	0.14	0.13	2541	100				Human herpesvirus 4 type 2	-	-	-	0.22	-	-	-	-	3770	92.3
	Ateline gammaherpesvirus 3	0.27	0.46	0.57	0.38	5058	95.16				Macaca nemestrina herpesvirus 7	-	-	-	-	0.05	0.07	-	-	3025	100
	Bovine gammaherpesvirus 4	0.54	0.31	0.43	0.38	4541	100				Myotis gammaherpesvirus 8	-	-	-	-	0.05	-	-	-	3177	100
	Bovine gammaherpesvirus 6	-	-	0.14	-	1996	100				Ovine gammaherpesvirus 2	-	-	0.09	-	-	-	-	-	6225	100
	Bubaline alphaherpesvirus 1	-	0.15	-	-	2075	95.83				Retroperitoneal fibromatosis-associated herpesvirus	0.034	-	-	-	0.05	-	0.02	-	2258	100
	Canid alphaherpesvirus 1	0.54	-	-	-	1891	96.29				Rhinolophus gammaherpesvirus 1	-	-	-	-	0.09	-	0.02	0.02	2451	99.17
	Caviid betaherpesvirus 2	-	0.15	-	0.13	2767	100				Saimiriine gammaherpesvirus 2	0.32	0.13	0.18	-	0.28	0.21	0.18	0.22	3137	99.76
	Cercopithecine betaherpesvirus 5	-	0.15	-	-	1185	92.3				Vombatid gammaherpesvirus 1	-	-	-	-	-	-	0.01	-	6505	96.15
	Cynomolgus cytomegalovirus	0.54	0.46	0.29	0.51	2627	98.9			Mean		0.131333	0.0775	0.106667	0.22	0.095	0.14	0.04	0.066	3803	99
	Elephant endotheliotropic herpesvirus 4	0.27	0.31	0.14	-	4290	98.9
	Elephantid betaherpesvirus 1	-	-	-	0.13	1804	100
	Equid gammaherpesvirus 5	0.27	0.31	-	0.13	3888	100
	Felis catus gammaherpesvirus 1	-	0.15	-	0.13	2925	95.83
	Human alphaherpesvirus 2	-	-	-	0.13	2201	95.62
	Human alphaherpesvirus 3	0.27	0.15	0.14	0.13	5766	95.96
	Human betaherpesvirus 7	0.27	0.46	0.43	0.13	2199	99.46
	Leporid alphaherpesvirus 4	0.27	-	-	-	2772	100
	Macaca nemestrina rhadinovirus 2	-	-	0.14	-	3434	100
	Meleagrid alphaherpesvirus 1	-	0.15	-	-	1097	95.65
	Murid betaherpesvirus 1	-	-	-	0.13	1133	100
	Murine roseolovirus	-	-	0.14	0.13	4910	95.83
	Myotis gammaherpesvirus 8	-	0.31	0.14	-	2894	100
	Rhinolophus gammaherpesvirus 1	-	0.15	-	0.25	3722	95.06
	Saimiriine betaherpesvirus 4	-	0.15	-	-	2618	95.65
	Saimiriine gammaherpesvirus 2	-	0.15	-	0.13	1858	100
	Suid alphaherpesvirus 1	-	0.15	-	-	2641	95.83
	Wood mouse herpesvirus	-	-	-	0.13	3612	95.83
Mean		0.3375	0.247143	0.228889	0.202105	3006	98
